# Supplementary material for: Evaluation of the clinical utility of the PromarkerD in-vitro test in predicting diabetic kidney disease and rapid renal decline through a conjoint analysis
Source: PLoS One. 2022 Aug 1;17(8):e0271740. doi: 10.1371/journal.pone.0271740 (PMC9342737; doi:10.1371/journal.pone.0271740)
Supplement: S1 File — (XLSX) [file pone.0271740.s008.xlsx]

## Sheet: Sheet1
Physician_Response_ID	Patient_Profile_#	Monitoring (1=increase, 2=decrease, 3=do not change)	SGLT2s (1=prescribe, 2=do not prescribe)	Lisinopril (1=increase dose, 2=do not increase dose)	Ibuprofen (1=replace, 2=do not replace)
108	19	3	1	1	1
108	23	1	1	1	1
108	28	1	1	1	1
108	5	1	1	1	1
108	6	1	1	1	1
108	7	1	1	1	1
108	8	1	1	1	1
108	9	1	1	1	1
109	16	1	1	1	1
109	24	1	1	1	1
109	31	1	2	2	1
109	36	3	2	1	2
109	4	1	1	1	1
109	42	1	2	2	2
109	6	1	1	1	1
109	9	1	1	2	1
111	19	3	2	2	1
111	23	3	1	2	1
111	25	1	1	1	1
111	26	3	1	2	1
111	27	1	1	2	1
111	28	1	1	1	1
111	30	1	1	2	1
111	35	3	1	1	1
112	11	1	1	2	2
112	15	1	1	1	1
112	2	1	1	2	1
112	20	1	1	1	1
112	30	1	1	1	1
112	36	1	1	1	1
112	39	3	2	1	1
112	40	1	2	1	1
113	14	3	1	1	1
113	21	1	2	1	1
113	26	1	1	1	1
113	32	1	1	1	1
113	34	1	1	1	1
113	38	3	2	2	2
113	4	1	1	1	1
113	42	1	1	2	1
114	1	3	2	2	1
114	11	1	1	2	1
114	14	3	2	1	1
114	18	3	2	1	1
114	20	1	2	1	1
114	29	3	2	2	1
114	34	1	1	1	2
114	5	3	2	2	1
115	1	1	1	1	1
115	10	3	1	1	1
115	13	1	1	2	1
115	15	1	1	2	1
115	20	1	1	2	1
115	22	1	1	1	1
115	40	1	1	2	1
115	5	1	1	2	1
116	1	3	2	2	1
116	12	3	2	1	1
116	13	3	2	2	1
116	15	3	2	1	1
116	2	3	2	1	1
116	30	3	2	1	1
116	37	3	2	1	1
116	40	3	2	1	1
117	13	3	1	1	2
117	21	3	1	1	1
117	33	3	1	1	2
117	38	3	1	1	2
117	39	3	1	1	2
117	40	3	1	1	2
117	41	3	1	1	2
117	8	3	1	1	2
121	10	3	1	1	1
121	11	1	1	1	1
121	20	2	1	2	1
121	22	3	1	1	1
121	25	2	1	1	1
121	3	1	1	1	1
121	35	3	1	1	1
121	39	3	2	1	2
122	11	3	2	2	2
122	13	3	1	1	1
122	23	1	1	2	1
122	24	3	1	1	1
122	25	1	1	1	1
122	36	1	1	1	1
122	39	3	2	2	2
122	8	1	1	1	1
123	1	1	2	2	1
123	16	1	1	1	1
123	19	3	2	1	1
123	28	1	1	2	1
123	3	1	1	1	1
123	5	1	1	2	1
123	8	1	2	1	1
123	9	1	2	2	1
125	16	1	1	1	1
125	17	1	2	1	1
125	18	1	2	2	1
125	24	1	1	1	2
125	29	1	1	2	1
125	33	1	2	1	1
125	36	1	1	1	1
125	41	1	1	2	1
126	16	1	1	1	1
126	2	1	1	1	1
126	24	1	1	1	1
126	27	3	2	1	1
126	28	1	1	1	1
126	39	3	2	2	1
126	42	1	2	1	1
126	5	1	1	1	1
127	12	1	1	1	1
127	17	1	1	1	1
127	2	1	1	1	1
127	3	1	1	1	1
127	32	1	1	1	1
127	37	1	1	1	1
127	39	1	1	1	1
127	7	1	1	1	1
129	13	3	1	2	1
129	14	3	1	1	1
129	15	1	1	1	1
129	18	3	1	1	1
129	22	1	1	2	1
129	32	3	1	2	1
129	36	3	1	2	1
129	37	3	1	2	1
130	16	1	1	1	1
130	17	3	1	1	1
130	24	3	1	1	1
130	27	1	1	1	1
130	29	3	2	2	1
130	31	1	1	1	1
130	33	1	1	1	1
130	41	1	2	1	1
131	17	3	1	1	2
131	18	1	1	1	1
131	21	1	1	1	1
131	31	1	1	1	1
131	35	1	1	1	1
131	41	3	1	2	1
131	6	3	1	1	2
131	9	1	1	2	1
132	17	2	2	2	1
132	18	3	1	1	2
132	24	1	2	2	1
132	27	3	2	2	1
132	29	1	2	2	1
132	33	3	1	1	2
132	36	1	2	2	1
132	41	1	2	2	1
133	11	3	1	2	1
133	2	1	1	2	1
133	23	3	1	1	1
133	30	1	1	2	1
133	31	1	1	2	1
133	34	1	1	1	1
133	4	1	2	1	1
133	40	1	2	1	1
134	13	3	2	2	1
134	20	1	2	1	2
134	23	1	1	1	2
134	25	1	2	1	1
134	31	3	2	2	2
134	37	2	2	2	2
134	42	1	1	2	2
134	7	3	1	1	2
135	3	1	1	1	2
135	31	3	1	2	1
135	35	1	1	1	1
135	37	1	1	1	1
135	38	3	2	2	2
135	39	3	2	1	1
135	4	3	2	1	2
135	8	1	2	1	1
137	14	1	2	1	1
137	18	1	1	1	1
137	23	1	1	1	1
137	27	1	1	1	1
137	31	1	1	1	1
137	32	3	1	1	1
137	35	1	1	1	1
137	7	1	2	2	1
138	12	3	1	1	2
138	16	1	1	1	1
138	17	1	1	1	1
138	2	1	1	1	1
138	25	1	1	1	1
138	37	1	1	1	1
138	38	3	1	1	2
138	8	1	1	1	1
139	1	3	1	2	1
139	15	1	1	1	1
139	19	3	2	1	2
139	21	3	2	1	2
139	25	1	1	1	1
139	30	3	1	2	1
139	42	1	1	2	1
139	7	1	1	1	1
140	19	3	2	2	1
140	2	1	1	1	1
140	26	1	1	1	1
140	3	1	1	1	1
140	35	1	1	1	1
140	38	3	1	2	1
140	4	1	1	1	1
140	6	1	1	1	1
141	2	3	1	2	1
141	20	3	2	1	2
141	31	3	2	1	2
141	34	1	1	2	1
141	35	3	1	1	1
141	4	1	1	2	1
141	40	1	1	2	1
141	9	1	1	1	1
142	10	1	1	1	1
142	12	1	1	2	1
142	16	1	1	2	1
142	28	1	1	1	1
142	39	1	1	1	1
142	5	1	1	2	1
142	6	1	1	1	1
142	8	1	1	1	1
143	10	3	1	1	1
143	11	3	1	2	2
143	12	3	1	2	1
143	16	3	1	1	1
143	2	3	1	1	2
143	3	3	1	1	1
143	4	3	2	1	1
143	6	3	1	1	1
144	12	3	1	1	1
144	16	1	2	1	2
144	26	1	1	2	1
144	28	3	2	1	1
144	38	3	2	2	2
144	39	2	2	2	2
144	5	1	2	2	1
144	8	1	1	1	1
146	1	1	1	1	1
146	14	1	1	1	1
146	15	1	1	2	1
146	19	3	2	2	1
146	21	1	1	2	1
146	22	1	1	1	1
146	25	1	1	1	1
146	7	1	1	1	1
147	10	1	1	1	2
147	17	1	2	1	2
147	21	1	1	2	1
147	27	1	1	2	1
147	30	1	1	1	1
147	32	1	1	2	1
147	40	1	1	1	1
147	42	3	1	1	1
148	15	2	1	2	2
148	18	2	2	2	2
148	22	2	2	2	2
148	23	2	2	2	2
148	29	2	2	2	2
148	31	2	2	2	2
148	32	2	2	2	2
148	6	1	1	2	2
149	21	1	1	1	1
149	25	1	1	1	1
149	28	1	1	1	1
149	34	1	1	1	1
149	36	1	1	1	1
149	37	1	1	1	1
149	41	1	1	1	1
149	9	1	1	1	1
152	13	2	2	2	2
152	21	1	2	1	1
152	25	2	1	2	1
152	27	1	1	1	1
152	30	1	2	1	1
152	32	2	2	1	1
152	34	2	2	2	2
152	42	2	2	1	1
153	1	1	2	2	1
153	11	1	1	1	1
153	14	1	1	1	1
153	17	1	1	1	1
153	26	1	1	1	1
153	36	1	2	1	1
153	41	3	1	2	1
153	9	3	2	2	1
154	14	1	1	1	1
154	20	1	1	1	1
154	22	1	1	2	1
154	23	3	1	1	1
154	24	1	1	1	1
154	26	1	1	1	1
154	29	1	1	2	1
154	41	1	1	2	1
156	11	1	1	1	1
156	19	3	2	1	2
156	24	3	1	1	1
156	26	1	1	1	2
156	3	1	1	1	1
156	30	1	1	1	1
156	33	1	1	1	1
156	4	1	1	1	1
158	18	1	1	2	1
158	20	1	1	1	1
158	22	1	1	2	1
158	23	1	1	2	1
158	24	1	1	1	1
158	29	3	1	2	1
158	33	1	1	1	1
158	36	3	1	2	1
160	10	3	1	1	1
160	11	1	1	2	1
160	19	1	1	1	1
160	26	1	1	2	1
160	3	1	1	1	1
160	30	1	1	2	1
160	33	1	1	1	1
160	4	1	1	2	1
161	10	1	1	1	1
161	12	1	1	1	1
161	13	1	1	1	1
161	21	1	1	1	1
161	3	1	1	1	1
161	41	1	1	1	1
161	42	1	1	1	1
161	7	1	1	1	1
164	12	1	1	1	1
164	27	1	1	1	1
164	28	1	2	2	1
164	32	1	1	1	1
164	38	3	2	2	2
164	6	1	1	1	1
164	7	3	2	2	1
164	9	3	2	2	1
165	11	1	1	1	1
165	13	3	2	2	1
165	15	1	1	1	1
165	33	3	1	1	1
165	34	1	1	1	1
165	39	3	2	2	2
165	40	1	1	1	1
165	5	2	1	1	1
167	12	1	1	1	1
167	27	1	1	2	1
167	28	3	1	2	1
167	32	1	1	1	1
167	35	3	1	1	1
167	38	3	2	1	1
167	6	1	1	2	1
167	9	1	1	1	1
168	1	1	1	2	1
168	17	1	1	1	1
168	20	3	1	1	1
168	21	3	1	1	1
168	22	1	1	2	1
168	35	3	1	1	1
168	37	1	1	2	1
168	41	1	1	2	1
169	10	3	1	1	1
169	18	3	1	1	1
169	27	1	1	1	1
169	28	1	1	1	1
169	35	1	1	1	1
169	37	3	1	2	1
169	38	3	2	2	2
169	6	1	1	1	1
170	10	2	2	2	2
170	14	1	2	2	2
170	2	3	1	1	1
170	21	3	1	1	1
170	26	3	1	1	2
170	37	2	2	2	1
170	41	1	1	1	1
170	42	1	1	1	1
172	10	1	1	1	1
172	15	1	1	1	1
172	21	1	1	1	1
172	26	1	1	1	1
172	3	1	1	1	1
172	30	1	2	1	1
172	33	1	2	1	1
172	37	1	1	1	1
173	14	2	2	2	2
173	18	1	1	1	1
173	19	3	2	2	2
173	29	2	2	2	2
173	42	3	1	1	1
173	5	1	1	1	2
173	7	1	1	1	1
173	8	1	2	1	1
174	1	1	1	2	1
174	14	3	1	1	1
174	18	1	1	1	1
174	19	3	1	1	1
174	2	1	1	2	1
174	3	1	1	1	1
174	33	1	1	1	1
174	9	1	1	2	1
176	18	1	1	1	1
176	19	1	1	1	1
176	29	1	1	2	1
176	31	1	1	2	1
176	34	1	1	1	1
176	40	1	2	2	1
176	5	1	1	2	1
176	7	1	1	1	1
177	11	1	1	2	2
177	13	3	1	2	2
177	23	3	1	1	2
177	24	1	1	1	1
177	25	1	1	1	1
177	36	3	2	1	1
177	39	3	2	1	2
177	8	1	1	1	1
178	16	1	2	1	1
178	17	1	1	1	1
178	2	1	2	1	1
178	22	1	2	1	1
178	32	3	1	2	1
178	4	1	1	1	1
178	5	1	1	1	1
178	9	3	2	2	1
179	12	3	1	1	1
179	16	1	1	1	1
179	20	3	1	1	1
179	31	3	1	1	1
179	4	1	1	1	1
179	40	3	1	1	1
179	42	1	1	1	1
179	5	1	1	1	1
182	1	2	2	2	1
182	10	1	1	1	1
182	20	1	1	1	1
182	27	1	1	1	1
182	28	1	1	1	1
182	33	1	2	1	1
182	35	1	1	1	1
182	8	3	2	1	1
183	11	1	1	2	1
183	15	1	2	1	1
183	24	1	1	1	2
183	29	3	1	2	2
183	30	1	1	2	1
183	34	1	1	2	1
183	42	3	2	2	1
183	7	1	2	2	1
184	12	1	1	1	1
184	15	1	1	1	1
184	22	2	1	1	1
184	29	1	1	1	1
184	30	2	1	2	1
184	32	2	1	2	1
184	34	1	2	1	1
184	7	2	1	1	2
185	1	3	2	2	2
185	14	3	1	1	2
185	17	1	1	1	1
185	35	1	1	1	1
185	36	1	1	2	1
185	38	3	2	2	2
185	6	1	1	1	1
185	8	3	1	1	2
186	15	1	1	1	1
186	20	1	1	1	2
186	22	1	2	1	1
186	29	2	1	1	2
186	34	1	2	1	1
186	40	1	2	1	1
186	42	3	1	1	2
186	9	1	2	1	1
187	10	2	1	2	1
187	19	1	1	2	1
187	25	2	1	1	1
187	27	3	2	2	1
187	3	3	2	1	1
187	36	3	1	2	1
187	40	1	2	1	2
187	8	1	2	1	1
188	15	1	1	2	1
188	16	1	1	2	1
188	20	3	1	1	2
188	22	1	1	2	1
188	29	3	1	1	2
188	34	1	1	1	1
188	40	1	1	1	2
188	9	1	1	1	2
189	13	3	2	2	1
189	14	3	2	1	1
189	17	1	1	1	2
189	23	1	1	1	1
189	26	1	2	1	1
189	31	1	2	1	1
189	38	3	2	2	2
189	39	3	2	1	2
190	1	1	1	2	1
190	17	1	1	1	1
190	18	1	1	1	1
190	23	1	1	1	1
190	24	1	1	1	1
190	25	1	1	1	1
190	38	3	1	2	1
190	39	1	1	2	1
192	20	1	1	1	1
192	22	1	1	1	1
192	24	1	1	1	1
192	32	3	1	1	1
192	34	1	1	1	1
192	37	3	1	2	1
192	39	1	1	1	1
192	6	3	1	1	1
193	10	3	1	2	1
193	14	3	2	2	1
193	19	3	2	2	1
193	24	1	1	2	1
193	26	1	1	2	1
193	27	3	1	2	1
193	6	3	1	2	1
193	8	3	2	2	1
194	10	3	1	2	1
194	11	3	1	2	1
194	17	3	1	2	1
194	28	3	2	2	1
194	29	3	1	2	1
194	30	3	2	2	1
194	38	3	1	2	1
194	8	3	2	2	1
197	13	1	2	1	1
197	14	1	2	1	1
197	17	1	1	1	1
197	18	1	2	1	1
197	23	1	1	1	1
197	26	1	1	1	1
197	38	1	2	1	1
197	41	1	1	1	1
200	16	3	1	1	1
200	30	3	2	2	1
200	32	3	2	1	1
200	35	3	1	1	1
200	39	3	2	2	1
200	41	3	1	2	1
200	5	3	1	2	2
200	9	3	2	2	1
201	1	1	1	1	1
201	2	1	1	1	1
201	25	1	1	1	1
201	36	1	1	1	1
201	37	1	1	1	1
201	4	1	1	1	1
201	40	1	1	1	1
201	6	2	1	2	1
202	15	1	1	1	1
202	20	3	1	1	1
202	29	3	2	1	1
202	3	1	1	1	1
202	30	3	2	1	1
202	35	1	1	1	1
202	5	1	1	1	1
202	9	1	1	1	1
203	11	1	1	2	1
203	19	3	2	1	1
203	20	1	1	2	1
203	30	1	1	2	1
203	34	3	1	1	1
203	35	1	1	1	1
203	41	1	1	1	1
203	5	1	1	2	1
204	12	3	1	2	1
204	15	1	2	1	1
204	16	1	1	1	1
204	28	1	1	2	1
204	29	2	1	2	1
204	3	1	1	1	1
204	31	3	2	2	1
204	33	1	2	1	1
205	12	1	2	2	2
205	21	3	2	1	2
205	29	3	1	2	2
205	3	1	1	1	2
205	31	3	2	2	2
205	42	3	2	2	1
205	7	1	2	2	1
205	9	3	2	2	2
206	10	1	1	1	2
206	19	2	2	2	2
206	2	1	1	2	2
206	21	1	1	1	1
206	26	1	1	1	1
206	36	3	1	2	2
206	37	3	1	2	2
206	4	1	1	1	1
207	15	1	1	1	1
207	18	3	2	1	1
207	21	1	1	1	1
207	28	1	1	1	1
207	3	1	1	1	1
207	33	1	1	1	1
207	42	3	1	1	1
207	7	3	2	2	2
209	18	1	2	1	1
209	22	3	2	2	2
209	28	1	1	1	1
209	33	1	1	1	1
209	36	1	2	1	2
209	38	3	2	2	1
209	4	3	2	1	1
209	7	1	1	1	1
210	1	2	2	2	1
210	11	2	2	2	2
210	13	1	1	1	1
210	17	3	1	2	1
210	2	3	1	2	1
210	23	1	1	1	1
210	25	3	1	1	1
210	40	3	1	2	1
213	12	1	1	1	1
213	14	1	1	1	1
213	30	1	1	1	1
213	31	1	1	1	1
213	32	1	1	1	1
213	6	1	1	1	1
213	7	1	1	1	1
213	8	1	2	1	1
214	19	3	2	2	1
214	26	1	1	2	1
214	32	3	1	2	1
214	34	1	1	2	1
214	36	1	1	2	1
214	39	3	2	1	1
214	40	3	2	2	1
214	6	1	1	1	1
215	11	1	1	1	1
215	13	1	1	1	1
215	18	1	1	1	1
215	23	1	1	1	1
215	34	1	1	1	1
215	38	3	2	2	1
215	4	1	1	1	1
215	42	1	1	1	1
218	10	3	2	2	2
218	12	3	1	2	2
218	14	3	2	1	1
218	17	1	1	1	1
218	24	1	2	1	2
218	25	1	1	1	2
218	27	1	1	2	2
218	37	1	1	2	2
219	10	3	1	1	1
219	12	3	1	1	1
219	2	3	1	2	1
219	21	1	1	1	1
219	24	3	1	1	1
219	27	3	1	1	1
219	31	3	1	1	1
219	37	2	1	2	1
221	1	1	2	2	1
221	12	3	2	2	1
221	16	3	1	1	1
221	17	1	2	1	1
221	2	1	2	2	1
221	21	1	2	1	1
221	24	1	1	1	1
221	8	3	2	1	1
222	13	3	2	1	2
222	16	1	1	1	1
222	18	3	1	2	2
222	22	1	1	1	2
222	24	1	1	1	1
222	35	3	2	2	2
222	36	3	2	2	1
222	7	1	1	2	1
223	11	1	1	2	1
223	13	1	1	2	1
223	27	1	1	2	1
223	28	1	1	2	1
223	33	3	1	1	1
223	35	1	1	1	1
223	41	1	1	2	1
223	5	1	1	2	1
224	11	1	1	2	1
224	13	1	1	2	1
224	27	3	1	2	1
224	28	1	1	1	1
224	33	1	2	1	1
224	35	3	2	1	1
224	41	3	1	2	1
224	5	3	1	2	1
225	11	3	2	2	1
225	12	1	2	1	1
225	23	1	1	1	1
225	24	1	1	1	1
225	29	1	1	1	1
225	31	1	2	1	1
225	32	1	2	1	1
225	5	1	2	1	1
226	1	2	2	1	1
226	12	2	2	2	2
226	18	1	2	1	1
226	22	1	1	1	1
226	25	1	2	1	1
226	31	2	2	2	1
226	37	1	2	1	1
226	39	2	2	2	1
227	14	3	2	1	1
227	15	3	2	1	1
227	22	3	1	2	1
227	28	1	1	1	1
227	35	1	1	1	1
227	41	1	1	2	1
227	42	1	2	2	1
227	7	1	1	2	1
228	16	1	1	1	1
228	19	3	2	2	2
228	20	3	2	1	2
228	30	3	1	2	1
228	36	1	1	2	1
228	38	3	2	1	2
228	4	1	2	1	2
228	6	1	1	1	1
230	14	3	2	1	1
230	15	1	1	1	1
230	2	3	2	1	1
230	21	1	2	1	1
230	3	1	1	1	1
230	41	3	2	2	1
230	42	1	1	1	1
230	9	1	2	1	1
231	1	1	1	2	1
231	25	1	1	1	1
231	26	1	1	1	1
231	29	3	1	2	2
231	32	1	1	1	1
231	33	1	1	2	1
231	8	1	1	1	1
231	9	1	1	2	1
232	13	3	1	2	1
232	18	3	1	1	1
232	22	1	1	1	1
232	23	3	1	1	1
232	26	1	1	1	1
232	31	1	1	1	1
232	41	3	1	2	1
232	5	3	1	2	1
235	1	3	2	2	1
235	25	1	1	1	1
235	28	1	2	2	1
235	29	1	1	1	1
235	32	1	1	1	1
235	33	1	1	1	1
235	8	1	2	2	2
235	9	3	2	2	2
236	20	1	1	1	1
236	26	1	1	2	1
236	27	3	1	2	1
236	32	3	1	2	1
236	33	1	2	1	1
236	34	1	1	2	1
236	40	1	1	1	1
236	6	1	1	1	1
237	11	1	1	2	1
237	13	1	2	2	1
237	16	1	1	1	1
237	21	1	1	1	1
237	27	1	1	1	1
237	34	1	1	1	1
237	39	3	2	1	2
237	7	1	1	2	1
238	23	1	1	1	1
238	3	1	1	1	1
238	31	1	2	1	1
238	37	3	2	2	2
238	38	3	2	2	2
238	40	2	2	2	2
238	42	1	2	2	2
238	6	3	1	1	1
239	12	1	2	1	2
239	19	2	2	1	2
239	23	2	1	1	2
239	4	2	2	2	2
239	41	3	2	1	1
239	42	2	1	1	2
239	5	1	1	2	1
239	9	2	2	1	2
240	11	1	1	1	2
240	13	1	1	2	2
240	16	3	2	1	2
240	19	3	2	1	2
240	25	2	2	1	2
240	3	2	1	2	2
240	35	2	1	1	2
240	8	2	2	1	2
241	1	3	1	1	1
241	10	3	1	1	1
241	21	3	1	1	1
241	23	3	1	1	1
241	24	1	1	1	1
241	26	1	1	1	1
241	37	3	1	1	1
241	7	3	1	1	1
242	10	1	1	1	1
242	14	3	1	1	1
242	17	1	1	1	1
242	18	3	1	1	1
242	22	1	1	2	1
242	35	1	1	1	1
242	4	3	1	1	1
242	41	1	1	2	1
244	10	1	1	1	1
244	14	3	2	1	1
244	19	3	2	1	1
244	29	1	2	2	1
244	34	1	2	1	1
244	39	1	2	1	1
244	41	1	1	2	1
244	5	1	2	2	1
245	14	2	2	1	2
245	2	3	1	2	2
245	20	3	1	1	2
245	29	2	2	2	2
245	34	1	1	1	1
245	38	2	2	2	2
245	39	3	2	2	2
245	40	3	2	1	2
246	13	3	2	2	1
246	15	1	2	2	1
246	16	1	1	1	1
246	24	1	1	1	1
246	26	1	1	1	1
246	27	3	1	2	1
246	37	1	1	2	1
246	8	1	1	1	1
247	17	1	1	1	1
247	19	3	2	1	1
247	25	1	2	1	1
247	28	1	1	1	1
247	30	3	2	1	1
247	31	3	2	1	1
247	42	1	1	1	1
247	9	1	2	2	1
248	18	1	1	1	1
248	20	3	1	1	1
248	33	3	2	1	1
248	35	3	1	1	1
248	36	3	1	2	1
248	38	3	2	2	1
248	4	1	1	1	1
248	40	1	1	1	1
250	15	3	2	1	1
250	22	1	2	1	1
250	29	3	2	1	1
250	3	1	1	1	1
250	30	3	2	2	2
250	32	3	2	2	2
250	36	1	2	1	1
250	4	3	1	1	2
255	1	1	1	2	1
255	2	1	2	1	1
255	21	1	1	1	1
255	22	1	1	1	1
255	3	1	1	1	1
255	32	1	1	1	1
255	6	1	1	1	1
255	7	1	1	1	1
256	15	1	1	1	1
256	16	1	1	1	1
256	18	3	2	2	2
256	2	3	1	2	2
256	27	1	1	1	1
256	33	1	1	1	1
256	40	1	1	1	1
256	9	3	1	2	1
257	1	3	2	2	1
257	19	3	2	1	2
257	24	1	1	1	1
257	25	1	2	1	1
257	31	3	2	2	1
257	37	3	2	2	1
257	6	1	1	1	1
257	8	1	1	1	1
258	12	3	1	1	1
258	2	3	1	1	1
258	20	3	1	1	1
258	26	3	1	1	1
258	30	3	1	1	1
258	32	3	1	1	1
258	33	3	1	1	1
258	5	3	1	1	1
261	10	2	1	1	1
261	14	1	1	1	1
261	15	1	1	1	1
261	16	1	1	1	1
261	23	2	1	2	1
261	39	3	1	1	1
261	40	1	1	1	1
261	7	1	1	1	1
262	13	1	1	1	1
262	14	3	2	2	1
262	16	1	1	1	1
262	25	1	1	1	1
262	3	1	1	1	1
262	33	1	1	1	1
262	39	3	2	2	1
262	6	3	2	1	1
263	12	2	1	2	1
263	21	2	2	2	1
263	28	1	1	1	1
263	30	1	2	2	1
263	31	3	1	1	1
263	32	3	1	1	1
263	7	1	1	1	1
263	8	3	1	1	1
264	17	1	1	1	1
264	2	1	1	2	1
264	26	1	1	1	1
264	27	1	1	1	1
264	28	1	1	1	1
264	37	1	1	2	1
264	7	1	1	2	1
264	9	1	1	2	1
265	10	3	1	1	1
265	22	1	1	1	1
265	23	3	2	1	1
265	26	3	2	1	1
265	30	1	1	1	1
265	37	3	2	1	1
265	42	3	1	1	1
265	8	3	2	1	1
267	1	3	2	1	1
267	11	1	1	1	1
267	18	3	2	1	1
267	20	1	1	2	1
267	34	1	1	1	1
267	38	3	2	2	2
267	41	1	1	2	1
267	5	3	1	1	1
268	17	1	1	1	1
268	27	3	1	2	1
268	28	2	1	2	1
268	34	3	1	1	1
268	36	3	2	1	1
268	38	1	1	2	1
268	4	2	2	2	1
268	42	1	1	1	2
269	12	3	1	2	1
269	15	1	2	2	1
269	19	1	2	2	1
269	21	2	2	2	1
269	35	2	1	1	1
269	36	2	1	1	1
269	4	1	1	1	1
269	40	3	1	2	2
270	14	3	2	1	1
270	20	3	1	1	1
270	24	3	1	1	1
270	27	1	1	1	1
270	31	3	1	1	1
270	32	1	1	1	1
270	38	3	2	2	1
270	6	1	1	1	1
271	10	3	1	2	1
271	13	3	1	2	1
271	18	3	1	2	1
271	22	1	1	2	1
271	30	1	1	1	1
271	33	3	1	2	1
271	39	3	1	1	1
271	6	1	1	1	1
273	1	1	1	1	1
273	11	1	1	1	1
273	21	1	1	1	1
273	34	1	1	1	1
273	35	1	1	1	1
273	4	1	1	1	1
273	42	1	1	1	1
273	7	1	1	1	1
275	17	1	1	1	1
275	19	1	1	1	1
275	2	2	1	1	1
275	28	1	1	1	1
275	29	1	1	1	1
275	40	1	1	1	1
275	41	1	2	2	1
275	8	1	1	2	1
277	15	3	2	1	1
277	16	1	1	1	1
277	23	1	1	1	1
277	25	3	2	1	1
277	3	1	1	1	1
277	36	3	2	1	1
277	5	1	1	2	1
277	9	1	2	2	1
278	12	3	1	1	2
278	15	3	2	1	1
278	16	3	1	1	1
278	23	3	1	1	1
278	25	3	2	1	1
278	3	1	1	1	1
278	5	1	1	2	1
278	9	3	2	2	2
280	1	1	1	2	1
280	14	1	1	2	1
280	17	1	1	1	1
280	19	3	2	2	1
280	2	3	1	2	1
280	21	3	2	2	1
280	38	2	2	2	1
280	41	1	1	2	1
281	11	3	2	1	2
281	18	1	2	2	1
281	24	1	1	1	1
281	26	1	1	1	1
281	27	1	1	1	1
281	33	1	1	1	1
281	36	1	1	1	1
281	40	1	1	1	2
282	11	1	1	2	1
282	13	1	2	2	1
282	22	1	1	2	1
282	33	1	1	1	1
282	37	3	2	2	1
282	39	3	2	2	1
282	4	1	1	2	1
282	42	3	1	2	1
283	13	1	1	2	1
283	18	3	1	2	1
283	24	1	1	1	2
283	30	1	2	2	1
283	31	1	1	2	1
283	33	1	2	1	1
283	40	1	2	2	1
283	7	1	1	2	1
284	10	3	2	2	2
284	12	1	1	1	1
284	20	3	2	1	2
284	26	1	1	1	1
284	27	1	1	2	1
284	29	1	1	1	1
284	35	1	1	1	2
284	8	1	1	1	1
288	17	3	1	1	1
288	19	2	2	2	2
288	23	1	2	1	2
288	28	2	2	2	2
288	32	1	1	1	1
288	34	2	2	2	2
288	41	1	1	2	2
288	6	2	2	2	1
289	1	1	1	2	1
289	10	1	1	2	1
289	15	1	1	1	1
289	28	1	1	2	1
289	34	1	1	2	1
289	35	1	1	1	1
289	38	3	2	2	1
289	39	3	2	2	1
291	21	3	1	2	1
291	22	1	1	2	1
291	25	1	1	1	1
291	3	1	1	1	1
291	30	3	1	2	1
291	32	1	1	2	1
291	4	1	1	1	1
291	5	1	1	2	1
294	12	1	1	1	2
294	14	3	2	2	2
294	16	1	1	1	1
294	20	1	2	1	2
294	31	1	2	1	2
294	37	1	1	2	1
294	7	1	1	2	1
294	9	1	1	2	1
295	13	1	2	2	1
295	2	1	1	2	1
295	23	3	1	1	1
295	28	1	1	1	1
295	29	1	1	1	1
295	36	3	1	1	1
295	42	1	1	1	1
295	8	1	2	1	1
296	1	1	1	2	1
296	11	1	1	2	1
296	17	1	1	1	1
296	19	3	2	2	1
296	25	1	1	1	1
296	26	1	1	1	1
296	34	1	1	1	1
296	38	3	2	2	1
297	1	3	1	1	1
297	15	3	1	1	1
297	18	1	1	1	1
297	21	3	1	1	1
297	26	3	1	1	1
297	30	1	1	1	1
297	34	1	1	1	1
297	37	3	2	2	2
298	1	1	2	2	1
298	11	1	1	2	1
298	14	1	2	2	1
298	3	1	1	2	1
298	30	1	1	1	1
298	41	1	1	2	1
298	42	1	1	1	1
298	6	1	1	1	1
299	14	3	2	1	1
299	25	1	2	1	1
299	26	1	1	1	1
299	30	1	1	2	1
299	41	1	1	2	1
299	5	1	1	2	1
299	6	3	1	1	1
299	9	1	1	2	1
301	1	1	2	2	1
301	11	1	1	2	1
301	14	1	2	1	1
301	20	1	1	1	1
301	32	1	1	1	1
301	40	1	1	1	1
301	6	1	1	1	1
301	7	1	2	2	1
303	10	3	2	1	1
303	12	3	1	1	1
303	17	3	2	1	1
303	25	1	1	1	1
303	29	3	1	2	1
303	35	1	1	1	1
303	39	3	2	1	1
303	8	1	1	1	1
306	19	3	2	2	1
306	22	3	1	2	1
306	24	1	1	1	1
306	31	3	1	2	1
306	36	1	1	2	1
306	38	3	2	2	2
306	4	1	2	1	1
306	5	3	1	2	1
307	19	3	2	1	1
307	22	1	1	2	1
307	27	1	1	1	1
307	31	3	1	1	1
307	36	1	1	1	1
307	38	3	2	2	1
307	4	1	2	1	1
307	9	3	1	2	1
309	12	3	1	2	1
309	16	1	1	1	1
309	2	1	1	2	1
309	20	1	1	1	1
309	23	3	1	1	1
309	27	1	1	1	1
309	41	1	1	2	1
309	9	1	1	2	1
310	10	3	1	1	2
310	16	1	1	2	1
310	21	1	1	2	1
310	25	1	2	2	1
310	29	3	1	2	1
310	3	1	1	2	1
310	33	1	2	2	1
310	37	3	2	2	1
311	10	3	2	2	2
311	16	1	1	1	1
311	18	1	1	2	1
311	2	3	1	2	1
311	25	1	1	1	1
311	26	1	1	2	1
311	32	3	1	1	1
311	7	1	1	1	1
312	28	1	1	1	1
312	34	1	1	1	1
312	35	1	1	1	1
312	39	3	2	1	1
312	40	1	2	1	1
312	42	1	1	1	1
312	5	1	1	2	1
312	8	1	2	1	1
313	16	1	2	1	1
313	2	1	2	1	1
313	31	1	2	1	1
313	35	1	2	1	1
313	36	1	2	1	1
313	38	1	2	1	1
313	40	1	2	1	1
313	6	1	2	1	1
315	11	1	1	2	1
315	20	1	1	1	1
315	25	1	1	1	1
315	34	1	1	1	1
315	38	3	1	1	1
315	40	1	1	1	1
315	7	1	1	1	1
315	8	3	1	1	1
316	13	3	2	2	1
316	17	1	2	1	1
316	24	1	1	1	2
316	34	3	2	1	1
316	35	1	1	1	2
316	42	1	2	2	1
316	5	1	1	2	2
316	8	1	2	1	1
317	19	1	2	1	1
317	2	1	1	2	1
317	21	1	1	1	1
317	27	1	1	1	1
317	38	1	2	2	1
317	40	1	2	1	1
317	7	1	2	1	1
317	9	1	2	1	1
319	15	1	1	2	1
319	17	1	1	1	1
319	24	1	1	2	2
319	28	1	1	1	1
319	34	1	1	1	1
319	35	1	1	1	1
319	42	3	1	2	1
319	8	1	1	2	1
320	10	3	2	1	1
320	14	1	2	1	1
320	20	3	2	1	1
320	22	1	2	2	1
320	29	1	1	2	1
320	3	1	1	1	1
320	36	1	2	1	1
320	6	3	2	1	1
322	11	3	1	1	2
322	12	3	1	1	1
322	13	3	1	1	1
322	14	3	1	1	1
322	15	3	1	1	1
322	17	3	1	1	1
322	26	1	1	1	1
322	31	3	1	1	1
323	19	3	1	2	1
323	21	1	1	1	1
323	22	1	1	1	1
323	3	1	1	1	1
323	30	1	1	2	1
323	39	3	1	1	1
323	41	3	1	1	1
323	9	1	1	1	1
325	13	1	1	2	1
325	23	1	1	2	1
325	24	1	1	1	1
325	37	1	2	2	1
325	39	1	2	1	1
325	4	1	1	2	1
325	42	3	2	2	1
325	5	1	1	2	1
326	18	3	1	2	1
326	27	1	1	2	1
326	28	1	1	2	1
326	34	1	1	2	1
326	37	3	1	2	1
326	38	3	2	2	2
326	42	1	1	2	1
326	8	1	1	1	1
327	1	1	2	1	1
327	10	3	1	1	1
327	16	1	1	1	1
327	17	3	1	1	1
327	21	1	1	1	2
327	23	3	2	1	1
327	35	1	1	1	1
327	36	1	2	1	1
330	18	3	1	1	2
330	23	3	1	1	1
330	29	1	1	2	2
330	32	3	1	1	2
330	36	1	1	1	1
330	37	3	1	2	1
330	4	1	1	1	1
330	6	1	1	1	1
331	20	1	1	1	1
331	23	1	1	1	1
331	29	1	2	2	1
331	32	3	1	1	1
331	33	3	2	1	1
331	36	1	1	1	1
331	4	3	1	2	1
331	6	1	1	1	1
334	1	3	2	2	2
334	10	1	1	1	1
334	12	3	2	1	1
334	13	3	2	2	1
334	14	3	2	1	1
334	16	1	1	1	1
334	3	1	1	1	2
334	31	3	2	1	2
335	1	1	1	2	1
335	14	1	2	1	1
335	24	1	1	1	2
335	25	1	2	1	1
335	30	3	2	2	1
335	39	3	2	1	2
335	41	1	1	1	1
335	5	1	1	2	1
337	10	3	2	1	1
337	13	3	2	1	1
337	16	3	2	1	1
337	24	3	2	1	1
337	26	3	2	1	1
337	3	3	2	1	1
337	31	3	2	1	1
337	4	3	2	1	1
339	1	3	1	1	1
339	12	3	1	1	1
339	18	1	1	1	1
339	23	1	1	1	1
339	24	1	1	1	1
339	28	1	1	1	1
339	39	3	1	1	1
339	6	1	1	1	1
340	15	1	1	1	1
340	18	1	1	1	1
340	20	1	1	1	1
340	22	1	1	1	1
340	26	1	1	1	1
340	27	1	1	1	1
340	28	1	1	1	1
340	40	1	1	1	1
341	11	1	1	2	1
341	2	1	1	2	1
341	26	3	1	1	1
341	27	1	1	1	1
341	33	1	2	1	1
341	37	3	1	2	1
341	40	1	2	1	1
341	7	1	2	2	1
342	11	1	1	2	1
342	2	1	1	2	1
342	23	3	1	1	1
342	33	1	1	1	1
342	35	1	1	1	1
342	37	1	1	1	1
342	38	1	2	2	1
342	7	1	1	1	1
344	17	1	2	1	2
344	19	2	1	1	1
344	20	3	2	2	1
344	30	2	1	1	1
344	32	1	1	2	2
344	33	3	1	1	1
344	42	3	1	1	1
344	8	3	1	1	1
345	10	3	1	1	1
345	13	1	2	1	1
345	2	1	1	2	1
345	27	1	1	1	1
345	38	3	2	1	1
345	4	3	2	1	1
345	40	1	2	1	1
345	6	1	1	1	1
346	15	3	2	2	1
346	26	3	2	2	1
346	27	1	1	1	1
346	29	3	2	2	1
346	3	1	1	1	1
346	30	1	2	2	1
346	31	3	2	2	1
346	9	1	2	2	1
347	11	3	1	2	2
347	21	1	1	1	1
347	22	3	1	2	1
347	29	3	1	2	2
347	34	1	1	1	1
347	35	1	1	1	1
347	36	1	1	1	1
347	8	1	1	1	1
348	21	3	2	1	1
348	22	1	1	2	1
348	25	1	2	1	1
348	34	1	2	1	1
348	38	3	1	2	1
348	39	1	1	1	1
348	41	1	2	1	1
348	5	1	1	2	1
349	12	3	1	1	1
349	16	1	1	1	1
349	18	3	2	1	1
349	20	1	1	1	1
349	25	2	2	2	1
349	28	1	1	1	1
349	36	3	1	2	1
349	37	3	2	1	1
350	11	1	1	2	1
350	12	3	1	1	1
350	2	3	1	2	1
350	29	3	1	2	1
350	39	1	2	1	1
350	4	1	1	1	1
350	40	1	1	1	1
350	7	1	1	2	1
351	1	1	2	1	1
351	12	3	2	2	2
351	23	1	2	2	1
351	28	1	2	1	1
351	32	1	2	2	2
351	39	3	2	2	2
351	5	1	2	2	1
351	7	1	2	1	1
352	14	3	1	1	2
352	15	1	1	1	1
352	17	3	2	2	2
352	19	3	2	2	2
352	41	3	1	1	1
352	42	3	1	2	2
352	6	1	1	1	1
352	9	2	2	2	2
353	12	3	1	1	1
353	18	1	2	1	1
353	24	1	1	1	1
353	32	3	2	1	1
353	39	1	1	1	1
353	5	2	1	1	1
353	6	1	1	1	1
353	7	2	1	1	1
355	17	1	1	1	1
355	29	1	1	2	2
355	33	1	2	1	1
355	34	1	1	1	1
355	37	1	1	2	1
355	4	1	2	1	1
355	40	1	2	1	2
355	9	3	1	2	2
357	14	1	2	1	1
357	2	1	1	2	1
357	21	1	1	1	1
357	22	1	1	1	1
357	31	2	2	1	1
357	35	1	1	1	1
357	41	1	1	1	1
357	8	1	1	1	1
359	18	1	2	1	1
359	22	1	1	2	1
359	26	1	1	2	1
359	27	1	1	2	1
359	34	1	1	2	1
359	4	3	2	1	1
359	41	3	1	2	1
359	6	3	1	1	1
360	10	3	1	1	1
360	11	1	1	2	1
360	14	3	2	2	2
360	15	1	1	1	1
360	16	1	1	1	1
360	3	1	1	1	1
360	31	1	1	1	1
360	8	1	1	1	1
361	13	3	1	1	1
361	19	3	1	1	2
361	20	3	1	1	1
361	25	3	1	1	1
361	30	1	1	1	1
361	36	1	1	1	2
361	38	3	1	2	2
361	42	1	1	1	1
362	13	3	2	1	2
362	19	3	1	1	1
362	20	1	1	1	1
362	25	1	2	1	1
362	30	3	2	1	1
362	36	1	1	1	1
362	38	3	2	2	1
362	42	1	1	1	1
363	15	1	1	1	1
363	16	1	1	1	1
363	17	1	1	1	1
363	22	3	1	2	1
363	27	3	1	1	1
363	28	1	1	1	1
363	3	1	2	1	2
363	34	1	1	1	1
366	1	1	1	1	1
366	10	1	1	1	1
366	18	1	1	1	1
366	33	1	1	1	1
366	35	1	1	1	1
366	41	1	1	1	1
366	5	1	1	1	1
366	7	1	1	1	1
368	18	1	1	1	1
368	2	2	1	2	1
368	3	1	1	1	1
368	30	1	1	2	1
368	38	3	1	2	2
368	42	1	1	2	1
368	6	2	1	1	1
368	8	1	1	1	1
369	16	1	2	1	1
369	24	2	1	1	1
369	26	1	2	1	1
369	29	1	1	2	1
369	34	1	2	1	1
369	40	1	2	2	1
369	7	1	1	1	1
369	9	2	2	2	1
370	11	1	1	2	1
370	2	3	2	2	2
370	21	1	2	1	2
370	23	1	1	1	1
370	32	1	2	1	1
370	37	1	1	2	1
370	4	1	1	1	1
370	40	3	1	1	2
371	12	1	1	1	1
371	2	1	1	2	1
371	24	1	1	1	1
371	26	1	1	1	1
371	28	1	2	1	1
371	29	1	1	2	1
371	40	3	1	1	1
371	9	3	1	1	1
372	15	1	2	1	1
372	24	1	1	1	1
372	26	1	1	1	1
372	29	3	1	2	1
372	37	1	2	2	1
372	38	3	2	2	2
372	8	1	2	1	1
372	9	3	1	2	1
373	10	3	1	1	1
373	11	1	1	2	1
373	20	1	1	2	1
373	22	1	2	2	1
373	23	3	2	1	1
373	3	1	1	2	1
373	31	3	2	2	1
373	6	1	1	2	1
374	14	3	1	1	1
374	17	3	2	1	1
374	25	1	1	1	1
374	32	3	1	2	1
374	33	1	1	1	1
374	39	2	2	2	1
374	4	1	1	2	1
374	41	3	2	2	1
375	13	1	2	2	1
375	17	1	1	1	1
375	19	3	2	1	1
375	25	1	2	1	1
375	35	1	1	1	1
375	36	1	1	1	1
375	4	3	1	1	1
375	5	1	1	2	1
376	1	3	2	1	1
376	21	1	1	1	1
376	25	1	1	1	1
376	27	1	1	1	1
376	32	1	1	1	1
376	35	1	1	1	1
376	4	1	1	1	1
376	41	1	1	1	1
377	1	3	2	2	1
377	10	3	1	2	1
377	17	3	1	2	1
377	18	2	1	1	1
377	32	3	1	1	1
377	33	3	1	1	1
377	37	3	2	2	1
377	39	2	2	2	1
379	14	3	1	1	1
379	15	1	2	1	1
379	19	2	1	1	2
379	27	3	2	2	1
379	29	1	1	1	1
379	3	1	1	1	2
379	35	1	1	1	1
379	41	3	2	2	1
380	12	3	1	2	2
380	23	3	1	1	1
380	31	3	1	1	2
380	32	1	1	1	1
380	36	3	1	1	1
380	4	1	1	2	1
380	5	1	1	2	1
380	6	3	1	1	1
383	1	3	2	2	1
383	13	3	2	2	1
383	18	3	2	1	1
383	19	3	2	1	2
383	23	1	1	1	1
383	28	1	1	1	1
383	30	3	2	2	1
383	42	3	2	2	2
385	10	3	1	1	2
385	20	3	1	1	1
385	22	1	1	2	1
385	31	3	1	1	2
385	33	1	1	1	1
385	36	1	1	1	1
385	39	3	1	1	2
385	5	1	1	2	2
386	11	3	1	2	1
386	14	3	1	1	1
386	15	3	1	1	1
386	20	3	2	1	1
386	22	1	1	2	1
386	31	3	2	1	1
386	33	1	1	1	1
386	37	3	1	2	1
387	1	1	2	2	1
387	2	3	1	2	1
387	23	3	1	1	1
387	26	1	1	2	1
387	29	1	1	2	1
387	34	1	1	1	1
387	37	3	1	2	1
387	7	1	2	2	1
388	12	1	1	1	1
388	13	1	1	1	1
388	16	1	1	1	1
388	21	1	1	1	1
388	27	1	1	1	1
388	34	1	1	1	1
388	42	1	1	1	1
388	7	1	1	1	1
389	10	1	2	1	1
389	11	3	1	1	1
389	12	3	2	1	1
389	14	1	2	1	1
389	15	1	2	1	1
389	17	1	2	1	1
389	24	1	1	1	1
389	32	3	2	1	1
390	2	3	1	2	2
390	21	1	2	1	2
390	22	3	1	2	2
390	24	1	1	1	2
390	28	3	1	1	2
390	30	2	1	1	2
390	33	2	2	2	2
390	9	2	1	2	2
391	18	1	1	1	1
391	21	1	1	1	1
391	27	1	1	1	1
391	3	1	1	1	1
391	36	1	1	1	1
391	41	1	1	2	1
391	6	1	1	1	1
391	8	1	1	1	1
392	16	1	1	1	1
392	19	1	1	2	1
392	28	1	1	1	1
392	30	1	1	2	1
392	35	1	1	1	1
392	39	1	1	1	1
392	40	1	1	1	1
392	5	1	1	1	1
393	16	1	1	1	1
393	19	3	2	1	1
393	28	1	1	1	1
393	30	3	1	1	1
393	38	3	2	2	2
393	39	3	2	1	1
393	40	1	2	1	1
393	5	1	1	1	1
394	1	1	1	2	1
394	10	1	1	1	1
394	14	1	1	1	1
394	15	1	1	1	1
394	24	1	1	1	1
394	37	3	1	2	1
394	7	3	1	2	1
394	9	1	1	2	1
396	12	1	1	1	1
396	13	3	2	1	1
396	17	1	1	1	1
396	21	1	1	1	1
396	25	1	1	1	1
396	29	1	1	2	1
396	31	1	1	1	1
396	32	1	1	1	1
397	11	1	1	1	1
397	21	1	2	1	1
397	31	1	2	1	1
397	32	1	1	1	1
397	33	1	1	1	1
397	35	1	1	1	1
397	36	1	1	1	1
397	38	3	1	2	1
400	12	3	1	1	1
400	13	3	2	2	1
400	22	3	1	2	1
400	25	3	2	1	1
400	33	1	2	1	1
400	34	1	1	1	1
400	41	3	1	2	1
400	42	1	1	2	1
401	17	1	1	1	1
401	2	1	1	1	1
401	20	1	1	1	1
401	23	1	1	1	1
401	3	1	1	1	1
401	42	1	1	1	1
401	8	1	1	1	1
401	9	1	1	1	1
403	13	1	1	1	1
403	15	1	1	1	1
403	19	3	1	1	1
403	22	1	1	1	1
403	24	1	1	1	1
403	3	1	1	1	1
403	31	1	1	1	1
403	42	1	1	1	1
404	13	1	2	2	1
404	16	1	1	1	1
404	19	3	1	1	1
404	22	1	1	1	1
404	24	1	1	1	1
404	26	1	1	1	1
404	3	1	1	1	1
404	31	2	2	1	1
406	10	3	1	2	2
406	13	1	2	2	1
406	20	3	1	1	1
406	29	1	2	2	2
406	32	3	1	2	2
406	33	1	2	1	1
406	41	1	1	2	1
406	9	1	2	1	1
408	12	1	1	1	1
408	22	1	1	2	1
408	26	1	2	1	1
408	32	1	1	1	1
408	39	1	1	1	1
408	4	1	1	1	1
408	40	1	1	1	1
408	9	1	1	1	1
410	1	1	2	1	1
410	14	3	2	1	1
410	15	1	2	1	1
410	18	1	2	1	1
410	2	1	1	1	1
410	24	1	1	1	1
410	27	3	2	1	1
410	39	3	2	1	1
413	15	1	1	1	1
413	21	1	1	2	2
413	28	1	1	1	1
413	30	1	1	1	1
413	35	1	1	1	1
413	37	1	1	1	1
413	5	3	1	2	1
413	6	1	1	1	1
414	11	1	1	1	1
414	18	3	1	1	1
414	20	2	1	1	1
414	23	3	1	1	2
414	29	2	1	1	1
414	38	3	1	2	2
414	40	3	2	1	1
414	7	2	2	2	1
415	11	1	1	2	1
415	13	1	1	1	1
415	17	3	2	2	1
415	28	1	1	1	1
415	33	1	1	1	1
415	34	1	1	1	1
415	41	3	1	2	1
415	8	1	1	1	1
416	14	1	1	2	1
416	20	1	1	2	2
416	3	3	1	1	1
416	30	1	1	1	2
416	35	1	2	1	1
416	36	2	1	2	1
416	38	1	2	1	1
416	6	1	1	2	1
417	1	3	1	1	1
417	16	1	1	1	1
417	23	3	1	1	2
417	27	1	1	1	1
417	28	3	1	1	1
417	29	3	1	2	2
417	5	3	1	1	1
417	7	1	1	1	1
418	11	1	1	2	1
418	12	1	1	1	1
418	2	3	1	2	1
418	20	1	1	1	1
418	23	3	1	1	1
418	26	1	1	1	1
418	4	1	1	1	1
418	41	3	2	1	1
419	13	1	1	1	1
419	15	1	1	1	1
419	18	1	1	1	1
419	20	1	1	1	1
419	21	1	1	1	1
419	25	1	1	1	1
419	29	3	1	2	1
419	35	1	1	1	1
420	10	1	1	1	1
420	11	1	1	2	1
420	2	1	1	2	1
420	20	3	1	1	1
420	21	2	2	1	1
420	36	1	1	1	1
420	4	3	2	1	1
420	42	3	1	1	1
421	10	3	2	2	1
421	19	3	2	2	1
421	25	1	1	1	1
421	26	1	1	2	1
421	37	3	1	2	1
421	4	1	2	1	1
421	8	1	2	1	1
421	9	1	2	2	1
424	14	1	1	1	1
424	17	1	1	1	1
424	30	1	1	2	1
424	32	3	1	1	1
424	34	1	1	1	1
424	37	1	1	2	1
424	40	1	1	1	1
424	7	1	1	2	1
426	2	1	1	1	1
426	24	1	1	1	1
426	31	1	1	2	2
426	34	1	1	1	1
426	35	1	1	1	1
426	36	1	1	1	1
426	37	3	1	2	2
426	42	1	1	1	1
428	11	1	1	1	1
428	18	3	1	1	1
428	20	1	1	1	1
428	22	1	1	1	1
428	26	1	1	1	1
428	29	1	1	1	1
428	36	1	1	1	1
428	38	1	1	1	1
429	10	1	1	2	1
429	13	3	2	2	1
429	16	1	1	1	1
429	17	1	1	1	1
429	19	3	2	2	1
429	23	3	1	2	1
429	3	1	1	1	1
429	39	3	2	1	2
433	18	3	1	1	1
433	19	3	2	1	1
433	2	1	1	1	1
433	3	1	1	1	1
433	33	1	2	1	1
433	38	3	2	1	1
433	4	1	2	1	1
433	7	1	2	1	1
435	1	3	1	2	1
435	16	1	1	1	1
435	27	3	1	1	1
435	28	1	1	1	1
435	33	3	1	2	1
435	38	2	2	2	1
435	5	1	1	2	1
435	6	1	1	1	1
438	1	3	2	2	1
438	15	1	2	1	1
438	27	1	2	2	1
438	30	2	1	2	1
438	31	3	2	1	2
438	41	3	1	2	2
438	5	3	1	2	1
438	6	1	2	1	1
439	12	1	1	1	1
439	14	3	1	1	1
439	2	1	2	1	1
439	21	1	1	1	1
439	24	1	1	1	1
439	25	1	1	1	1
439	42	1	1	1	1
439	7	1	1	1	1
444	1	1	1	1	1
444	21	1	1	1	1
444	23	1	1	1	1
444	28	1	1	1	1
444	34	1	1	1	2
444	36	1	1	1	2
444	40	3	1	1	1
444	9	1	1	1	1
447	14	3	2	1	2
447	18	1	2	1	2
447	29	1	1	2	2
447	34	1	1	1	1
447	35	1	1	1	2
447	36	1	1	1	1
447	37	3	2	2	1
447	42	1	1	2	1
448	12	3	2	2	1
448	27	1	1	2	1
448	32	1	1	1	1
448	35	1	1	1	1
448	39	2	2	2	2
448	41	1	1	1	1
448	8	1	1	1	1
448	9	1	1	2	1
449	13	3	1	2	1
449	15	3	1	1	1
449	20	3	1	1	1
449	25	3	1	1	1
449	27	3	1	1	1
449	33	3	1	1	1
449	41	3	1	2	1
449	6	3	1	1	1
450	11	1	1	1	1
450	14	3	2	2	1
450	29	3	1	1	1
450	31	3	1	2	2
450	37	3	1	1	1
450	39	3	2	2	2
450	42	1	1	1	1
450	8	1	1	1	1
451	14	3	2	1	1
451	18	1	1	1	1
451	29	1	1	2	2
451	34	1	1	1	1
451	35	1	1	1	1
451	36	1	1	1	1
451	37	3	1	2	1
451	42	1	1	2	1
452	10	3	1	1	1
452	11	3	2	2	1
452	13	3	2	2	1
452	15	1	1	1	1
452	22	3	1	2	1
452	24	1	1	1	1
452	39	3	2	1	1
452	41	1	1	2	1
453	12	1	1	1	1
453	16	1	1	1	1
453	17	1	1	1	1
453	26	1	1	1	1
453	30	3	1	1	1
453	32	1	1	1	1
453	4	1	2	1	1
453	5	1	1	1	1
454	12	3	2	2	2
454	16	1	1	2	1
454	17	3	2	2	2
454	26	3	2	2	1
454	30	3	1	2	1
454	32	3	2	2	2
454	35	3	2	2	2
454	4	3	2	2	2
455	12	2	1	1	1
455	17	3	2	2	1
455	2	2	1	1	2
455	27	2	2	1	2
455	3	2	2	1	1
455	5	1	2	1	1
455	8	2	1	2	1
455	9	2	1	1	1
456	20	3	2	2	2
456	21	1	1	2	1
456	28	3	1	1	2
456	31	3	2	2	2
456	38	2	2	2	2
456	40	1	1	2	1
456	6	2	2	2	2
456	7	1	1	2	1
457	1	1	1	1	1
457	10	1	1	1	1
457	19	3	1	1	1
457	22	1	1	1	1
457	23	1	1	1	1
457	24	1	1	1	1
457	25	1	1	1	1
457	33	1	1	1	1
458	18	3	1	1	1
458	22	3	1	1	1
458	34	3	1	1	1
458	36	1	1	1	1
458	38	3	2	2	1
458	7	1	1	1	1
458	8	3	1	1	1
458	9	3	2	2	1
459	16	3	1	1	1
459	19	3	2	2	1
459	21	3	1	1	1
459	3	3	1	1	1
459	32	3	1	2	1
459	4	3	1	1	1
459	5	3	1	2	1
459	8	3	2	1	1
460	14	3	1	1	1
460	18	1	1	1	1
460	29	1	1	1	1
460	34	1	1	1	1
460	35	1	1	1	1
460	36	3	1	1	2
460	37	3	2	1	2
460	42	1	1	1	1
461	11	1	1	2	1
461	18	3	2	1	1
461	21	2	1	1	1
461	24	1	1	1	1
461	3	3	1	1	1
461	33	1	1	1	1
461	39	3	2	1	1
[truncated: 1,201 more rows]
